# Supplementary material for: Ig–microbiota binding patterns in mothers and infants: a scoping review
Source: Gut Microbiome (Camb). 2026 Jun 1;7:e12. doi: 10.1017/gmb.2026.10028 (PMC13279975; doi:10.1017/gmb.2026.10028)
Supplement: Yi Jia et al. supplementary material [file S2632289726100280sup001.xlsx]

## Sheet: Table S1_concepts
Supplementary Table S1. Summary of concepts used for search strategy, breakdown of keywords and Medical Subject Headings (MeSH) used.
Concept	Keywords	MeSH
Microbiota	Microbio*	Gastrointestinal Microbiome/ OR Microbiota/ OR microbiome/
Immunoglobulins	Immunoglobulin* OR Ig* OR antibod*	Immunoglobulin A, Secretory/ OR Immunoglobulin G/ OR Immunoglobulin M/ OR Immunoglobulin E/ OR Immunoglobulins/im [Immunology] OR Antibodies/im [Immunology] OR immunoglobulin/ OR human immunoglobulin/ OR antibody/
Gut OR Stool OR Breast milk	Gastrointestin* OR gut OR intestin* OR stool OR f*eces OR “human milk” OR “breast milk”	Gastrointestinal Tract/ or Gastrointestinal Microbiome/ OR feces/ OR Milk, Human/an, im, mi [Analysis, Immunology, Microbiology] OR breast milk/
Maternal OR Infant	Neonat* OR infant OR pregnan* OR maternal OR mother	Infant/ OR Infant, Newborn/ OR newborn/ OR Pregnancy/ OR pregnancy/ OR Maternal-Fetal Exchange/
Ig-seq OR flow cytometry OR fluorescence activated cell sorting OR sequencing;	Ig*-seq OR “flow cytometry” OR “FACS” OR “fluorescence activated cell sorting” OR sequenc*	Flow Cytometry/ OR fluorescence activated cell sorting/ OR High-Throughput Nucleotide Sequencing/ OR illumina sequencing/ OR DNA sequencing/

## Sheet: Table S2_search strategy
Supplementary Table S2. Complete search strategy for each database.
Database	Concept	Search strategy
SCOPUS	Microbiota	TITLE-ABS-KEY ( microbio* )
	Immunoglobulins	TITLE-ABS-KEY ( immunoglobulin* OR ig* OR antibod* )
	Gut OR Stool OR Breast milk	TITLE-ABS-KEY ( gastrointestin* OR gut OR intestin* OR stool OR f*eces OR "human milk" OR "breast milk" )
	Maternal OR Infant	TITLE-ABS-KEY ( neonat* OR infant OR pregnan* OR maternal OR mother )
	Ig-seq OR flow cytometry OR fluorescence activated cell sorting OR sequencing	TITLE-ABS-KEY ( ig*-seq OR "flow cytometry" OR "FACS" OR "fluorescence activated cell sorting" OR sequenc* )
MEDLINE	Microbiota	(microbio*).ti,ab. OR Gastrointestinal Microbiome/ or Microbiota/
	Immunoglobulins	(immunoglobulin* or Ig* or antibod*).ti,ab. OR Immunoglobulin A, Secretory/ or Immunoglobulin G/ or Immunoglobulin M/ or Immunoglobulin A/ or Immunoglobulin E/ OR Immunoglobulins/im [Immunology] OR Antibodies/im [Immunology]
	Gut OR Stool OR Breast milk	(gut or gastrointestin* or intestin* or stool or f*ces or breast milk or human milk).ti,ab. OR Gastrointestinal Tract/ or Gastrointestinal Microbiome/ OR feces/ OR Milk, Human/an, im, mi [Analysis, Immunology, Microbiology]
	Maternal OR Infant	(infant or neonat* or pregnan* or maternal or mother).ti,ab. OR Infant/ OR Infant, Newborn/ OR Pregnancy/ OR Maternal-Fetal Exchange/
	Ig-seq OR flow cytometry OR fluorescence activated cell sorting OR sequencing	(Ig*-seq).ti,ab. OR ((flow cytometry or FACS or fluorescence activated cell sorting).ti,ab. OR Flow Cytometry/) OR (sequenc*).ti,ab. OR High-Throughput Nucleotide Sequencing/
Embase	Microbiota	(microbio*).ti,ab. OR microbiome/
	Immunoglobulins	(immunoglobulin* or Ig* or antibod*).ti,ab. OR immunoglobulin/ or human immunoglobulin/ or immunoglobulin M/ or immunoglobulin A/ or immunoglobulin E/ or immunoglobulin G/ OR antibody/
	Gut OR Stool OR Breast milk	(gut or gastrointestin* or intestin* or stool or f*eces or breast milk or human milk).ti,ab. OR gastrointestinal tract/ OR feces/ OR breast milk/
	Maternal OR Infant	(infant or neonat* or pregnan* or maternal or mother).ti,ab. OR infant/ OR newborn/ OR pregnancy/ OR mother/
	Ig-seq OR flow cytometry OR fluorescence activated cell sorting OR sequencing	(Ig*-seq).ti,ab. OR (flow cytometry or FACS or fluorescence activated cell sorting).ti,ab. OR flow cytometry/ OR fluorescence activated cell sorting/) OR (sequenc*).ti,ab. OR illumina sequencing/ or high throughput sequencing/ or DNA sequencing/
Web of Science	Microbiota	ALL=(microbio*)
	Immunoglobulins	ALL=(immunoglobulin* OR IgA OR IgG OR IgE OR IgM OR IgD OR antibod*)
	Gut OR Stool OR Breast milk	ALL=(gut OR gastrointestin* OR intestin* OR stool OR f$eces OR "breast milk" OR "human milk")
	Maternal OR Infant	ALL=(infant OR neonat* OR pregnan* OR maternal OR mother)
	Ig-seq OR flow cytometry OR fluorescence activated cell sorting OR sequencing	ALL=(Ig-seq OR IgA-seq OR IgG-seq OR IgE-seq OR IgM-seq OR IgD-seq OR "flow cytometry" OR FACS OR "fluorescence activated cell sorting" OR sequenc*)

## Sheet: Table S3_excluded sources
Supplementary Table S3. Sources excluded following full-text review.
Author	Title	Reason for exclusion
Kau et al. 2013	Immunoglobulin A targets microbes in the fecal microbiota of Malawian twins discordant for kwashiorkor	Conference abstract
Dzidic et al. 2016	IgA responses to the gut microbiota in infants in relation to allergy development	Conference abstract
Diaz et al. 2017	Intestinal microbiota and associated inflammation in children with nonIgE mediated cow's milk protein allergy	Conference abstract
Meyer et al. 2017	Immunoglobulins (IgA) target bacteria in the breast milk and infant gut microbiomes	Conference abstract
Meyer et al. 2018	Maternal IgA targets distinct communities of bacteria in the breast milk, maternal gut, and infant gut microbiomes	Conference abstract
Chan et al. 2019	Maternal gut microbial-immune interactions during healthy pregnancy	Conference abstract
Jarvinen-Seppo et al. 2019	Infant stool IgA-bound microbiome in older order mennonites (OOM) with a low prevalence of pediatric food allergy (FA)	Conference abstract
Meyer, Prince and Aagaard 2019	938: Maternal IgA targets commensal microbiota in breast milk and the maternal and infant gut microbiomes	Conference abstract
Magri and Cerutti 2016	A touch of youth in gut microbiota development	Preview of Planer et al. 2016
Rice and Palm 2016	Tummy time: The infant microbiota–IgA connection	Preview of Planer et al. 2016
Asquith et al. 2016	Perturbed mucosal immunity and dysbiosis accompany clinical disease in a rat model of spondyloarthritis	No sequencing of sorted fractions after flow cytometry
Koch et al. 2016	Maternal IgG and IgA antibodies dampen mucosal T helper cell responses in early life	Mice only
Gupta et al. 2019	Gut IgA abundance in adult life is a major determinant of resistance to dextran sodium sulfate-colitis and can compensate for the effects of inadequate maternal IgA received by neonates	No sequencing of sorted fractions after flow cytometry
Huus et al. 2020	Commensal bacteria modulate immunoglobulin A binding in response to host nutrition	Mice only
Conrey et al. 2023	IgA deficiency destabilizes homeostasis toward intestinal microbes and increases systemic immune dysregulation	Pediatric (4 years of age) rather than infant population
Gupta et al. 2023	IgA determines bacterial composition in the gut	No sequencing of sorted fractions after flow cytometry
Mahdally et al. 2023	Secretory-IgA binding to intestinal microbiota attenuates inflammatory reactions as the intestinal barrier of preterm infants matures	No sorting into fractions and no mention of sequencing
Moreno-Sabater et al. 2023	Intestinal Candida albicans overgrowth in IgA deficiency	Bacteria from culture collection rather than overall microbiota, no sorting into fractions

## Sheet: Table S4_Main table
Supplementary Table S4. Summary of included sources and general findings.
Study	Country	Aim	Type of study	Outcome studied	Groups compared (number of participants)	Selection of participants	Age of participants	Samples collected	Timepoints	Age at outcome	Immunoglobulins (Igs) analysed	Sample processing	DNA stain	Cell sorting	Controls	Sequencing	Ig index used	Ig-seq findings	Other results	Confounders studied
Kau et al. 2015	Malawi	To determine the relationship of IgA responses to bacteria, enteropathogen burden and nutritional status	Cohort study, mice	Enteropathogen burden with respect to nutritional status	GF mice: C57BL/6J adult males colonised with microbiota from twin pair 57 of the Twin Cohort discordant for kwashiorkor (H: healthy, K: kwashiorkor) and fed either standard (S) or nutritionally-deficient Malawian diets (M). 4 groups of HM, HS, KM and KS were compared. Twin cohort: 11 same-gender twin pairs discordant for kwashiorkor in the first three years of life vs 8 healthy same-gender pairs …	GF mice: donor monozygotic twin pair 57 was discordant for kwashiorkor and stool samples taken at 21 months of age were used Twin cohort: Children from Malawi Twin Study. (Intervention: peanut-based Ready-to-Use Therapeutic Food (RUTF), 4 weeks, in both twins where only one developed kwashiorkor.) Singleton birth cohort: Children from LCNI-5 who had various degrees of stunting and wasting. Sample…	GF mice: stool samples were taken from the twin pair at 21 months of age and transplanted into adult mice Malawi Twin Study: up to 3 years of age; every 3 months for healthy twin pairs, sampling increased to biweekly during RUTF intervention for discordant twins pairs. LCBI-5: 6 and 18 months of age	Stool	GF mice: 13-16 days after gavage of donor microbiota Twin cohort: pre-diagnosis, diagnosis, week 2 of RUTF, week 4 of RUTF and 1 month post-RUTF Singleton birth cohort: 6 and 18 months of age	Malawi Twin Study: up to 3 years of age LCBI-5: 6 and 18 months of age	IgA		SytoBC	BugFACS FACS Aria III: no neutral density filter to increase sensitivity for small particles, Threshold settings set to minimal allowable voltage (200) for SSC, 20 000-50 000 events collected for IgA+ fraction and minimum 100 000 events for IgA- fraction (50-200μl per fraction). Sorting into IgA+ and IgA- fractions	- freshly autoclaved PBS for sheath fluid - flow cytometer sterilised according to manufacturer protocol - sheath fluid replaced routinely - sequencing of samples collected from flow cytometer droplet stream before and after every sort - verification of IgA staining specificity	Bead beating and phenol-chloroform extraction of stool samples; 1 μl of each fraction (input, IgA+ and IgA-) after BugFACS was added directly to the PCR master mix Multiplex pyrosequencing of bacterial V2 16S rRNA gene using 454 Titanium FLX chemistry OTU generation using UCLUST method in QIIME Filtering so each sample had minimum 1000 reads and each OTU was in at least 2 samples. OTU classificat…	Kau index Threshold for taxon assignation: ≥0.1% relative abundance in a fraction (input, IgA+ or IgA-) A pseudocount of 0.001 was added to every taxon detected in both IgA+ and IgA- fractions in each sample. The sum of the relative abundance of a taxon and the pseudocount was log transformed. A paired Wilcoxon test was then done to compare significance of differences between the IgA+ and IgA- fr…	GF mice: - IgA targted Enterobacteriaceae was present in all groups but was only significantly enriched for KM mice - IgA targeted Akkermansia municiphila (family Verrucomicrobiaceae) was significantly enriched in groups with healthy co-twin microbiota - IgA targeted Erysipelotrichaceae (Firmicutes) was IgA-targeted in groups fed the Malawian diet Malawi Twin Study: - IgA indices significantly mo…	- IgA targeted Clostridium scindens and Akkermansia municiphila were able to reduce mortality in mice associated with the KM IgA+ consortium - Lethality phenotype of the KM IgA+ group was diet dependent and could be prevented by a nutrient sufficient standard diet - Enterobacteriaceae were necessary for disruption of the gut epithelium but required interaction with other bacteria from the KM IgA+…
Planer et al. 2016	USA	To determine the relationship between gut microbiota assembly and IgA responses	Cohort study, mice	Antibody responses to microbiota	40 twin pairs (21 monozygotic); 13 pairs by vaginal birth, 24 by Caesarian section and 3 pairs discordant for birth mode. 96% were predominantly fed breast milk, infant formula or a combination of both in the first six months of life (n=534 samples) Mothers of twin pairs (n=106 samples) Humanised male 5 week old C57BL/6J GF mice (n=4-5 mice per group, 143 stool samples). Mice were fed a standard …	Twin pairs who lived in St. Louis, Missouri, USA with healthy growth phenotypes and their mothers GF mice with stool microbiota from 2 twin pairs at 6 and 18 months of age and fed infant formula and complementary foods	Infants: Up to 24-36 months of age Mice: 5 weeks of age	Stool	Infants: Monthly samples for first 24-36 months of life Mothers: peripartum, 6. months postpartum, after 12 months postpartum GF mice: data were pooled from the 4 timepoints in diet oscillation (day 7, 14, 24 and 34 after gavage)	Up to 24-36 months of age	IgA	Breast milk was given directly from the breast or from bottles of expressed milk (given immediately or stored temporarily in the freezer and thawed in warm water)	SytoBC	BugFACS FACS Aria III: 50 000 events from input, IgA+ and IgA- gates per sample. Same protocol and gating strategy as Kau 2015	- Sheath fluid samples were collected immediately before and after sorting to control for contamination in fluidics - Sheath fluid contaminants as >1% of reads in both pre and post sort sheath fluid samples per day, removed if identified on more than 2 days	Samples were pulversied in liquid nitrogen and DNA extracted by bead beating in a solution of phenol:chloroform:isoamyl alcohol BugFACS- sorted fraction added directly to PCR mixture A negative control reaction without sorted cells was included for each barcoded primer for PCR Pooling was performed with equal proportions of PCR-amplified fractions Shealth fluid controls were also included in the …	Same as Kau et al. 2015. IgA indices range from -1 to 1, with negative values referring to enrichment in the IgA- fraction and positive values referring to enrichment in the IgA+ fraction IgA index per taxon per sample: if taxon ≥0.5% of reads in IgA+ or IgA- fraction Statistical sigificance of IgA indices using Wilcoxon signed-rank test	- Identified 30 OTUs that were significantly enriched in either IgA+ or IgA- fractions. 7 OTUs had consistently positive IgA indices after the 3rd month of life, including 2 OTUs from the RF age-discriminatory model (Clostridium nexile and Bifidobacterium bifidum). 17 OTUs were consistently untargeted in the first 24 months, including 6 OTUs from the RF model. 2 OTUs had significant differences i…	- Family had the largest effect on overall phylogenetic microbiota composition, followed by age and type of milk feeding. Birth mode had no effect (not able to pick up very early effects due to sampling time points in study). - Identified age discriminatory bacterial taxa for microbiota assembly in first 2 years of life. - A sparse Random Forest model was generated using a USA cohort, based on 25…	Diet in mice
Dzidic et al. 2017	Sweden	Determine proportion of IgA coating and characterise predominant IgA-bound and unbound bacteria in infant stool samples in allergy development	Cohort study	Allergic disease	Healthy infants: n = 28 Infants with allergy: n = 20 (Asthma: n = 10, eczema at 7 years of age: n = 9, eczema at 2 years of age: n = 17, ARC: n = 10, and allergic urticaria: n = 1) All infants were exclusively breastfed for at least 1 month, and no infants received antibiotics before 1 month of age	Infants with stool collected in the first year of life, who remained healthy or developed allergic disease up to 7 years of age. Infants were randomly selected from a larger probiotic intervention RCT in Sweden, and had a family history of allergic disease.	Up to 7 years of age	Stool	1 and 12 months of age	Up to 7 years of age	IgA		SYTO62	MoFlo XDP Cell Sorter, with a blue laser (488 nm; power of 200 mW) and red diode laser (635 nm; power of 25 mW). The lasers were aligned by using Flow-Check (10 μm) and Flow-Set (3 μm) spheres. Sorting into IgA+ and IgA- fractions	Isotype control	DNA extraction with the MasterPure complete DNA and RNA Purification Kit, with glass bead beating and lysozyme enzymatic lysis Pyrosequencing (454 GS-FLX Pyrosequencer with Titanium chemistry) of V3-V5 16S rDNA gene sequencing at the Center for Public Health Research Taxonomic assignment using the RDP classifier, with reads assigned when scores were greater than the 0.8 confidence threshold No me…	Threshold for including genera in IgA+ or IgA- fractions was a minimum 1% relative abundance. A pseudocount of 0.001 was added to every genus in both the IgA+ and IgA- fractions, to avoid fractions with a value of zero IgA index was the ratio of abundance proportions of a given genera between the IgA+ or IgA- fractions (log (IgA+/IgA-)). It was used as a measure of the degree of mucosal immune re…	- Infants with allergic symptoms during the first 7 years of life had significantly lower proportions of IgA-coated fecal bacteria at 12 months of age than healthy children, while similar proportions were observed at 1 month of age - A low proportion of IgA-coated fecal bacteria at 12 months of age preceded asthma development, but not ARC - There was an overall decrease of IgA-bound bacteria from…	- The bacterial load was higher for children who were healthy compared to those with allergic manifestations at 12 months of age, but not for those with asthma or ARC. - The bacterial load between healthy and allergic children was similar at 1 month - Total fecal sIgA levels were also similar between healthy children and allergic, asthmatic and ARC children - There was a significant decrease in s…	- No difference in sex, mode of delivery, birth order, maternal atopy, partial breastfeeding at 12 months breastfeeding, antibiotic use, and probiotic supplementation between healthy infants and those who developed allergy. - Supplementation of the probiotic bacterium L reuteri, delivery mode, antibiotic treatments, and partial breastfeeding (confounding factors) at 12 months of age did not affec…
Gopalakrishna et al. 2019	USA	To determine if differential binding of the preterm microbiota by maternal IgA is a feature of NEC pathogenesis	Cohort study, prospective longitudinal study, mice	NEC	1. Post-diagnosis preterm cohort: Single fecal samples at time of NEC diagnosis. NEC (n = 30) vs healthy age matched controls (n = 39) 2. Prospective longitudinal samples of 23 milkfed preterm infants (gestation age 24 to 31 weeks) until time of NEC diagnosis or discharge from neontal intensive care unit, day of life 7-40: NEC (n = 10, 39 samples) vs healthy (n = 13, 59 samples) 3. SPF C57BL/6, R…	1. Preterm infants 2. Preterm milkfed infants (combination of breastmilk and formula or milk fed) Preterm infants with confirmed or suspected bacteremia and/or infection other than NEC were excluded 3. Mice were bred so that heterozygote wild-type pups were fed by mothers that either can (C57BL/6) or cannot (Rag1-/- and Igha-/-) produce IgA Mice that clearly sucummed to human handling errors were…	1. Day of life 4-70 2. Day of life 7-40	Stool	1. Single fecal samples at time of NEC diagnosis (within 36 hours); day of life 4-70 2. Longitudinal prospective samples until time of NEC diagnosis or discharge from neonatal ICU; day of life 7-40	1. Day of life 4-70 2. Day of life 7-40	IgA, IgM, IgG			IgSeq MACS sorting of samples into IgA+ and IgA- fractions	Unsorted control Isotype control	MO BIO PowerSoil DNA Isolation kit Zirconia-Silica bead beating (0.1mm) Illumina MiSeq V4 16S rRNA gene sequencing Deconvolution to decrease effect of contamination in IgSeq. The raw reads from sequencing of 16S rRNA genes were deconvolved by summing the proportion of IgA bound or IgA unbound (as measured by flow cytometry) across the paired (infant and time point [Day of life]) IgA positive and …	None. LDA analysis was used to compare taxa between NEC and controls.	- The percentage of IgA-bound bacteria was much greater than that of IgM or IgG - Maternal milk-fed infant samples had greater amounts of IgA compared to formula-fed infants - Most formula-fed infants had <1% of intestinal bacteria bound by IgA, although some infants had high levels of IgA-bound bacteria - There was a significant temporal relationship between age and IgA binding in formula-fed in…	- In the overall microbiota for infants that develop NEC, there was an enrichment of Enterobacteriaceae and a reduction of Gram positive anaerobes (Lachnospiraceae) compared to controls	Antibiotic exposure and cessation of breast feeding after NEC diagnosis
Janzon et al. 2019	USA	To gain an understanding of how IgA, IgG and IgM coat the gut microbiota during microbiome development in infancy	Longitudinal, prospective cohort study	Diveristy of microbiota coated with IgA, IgM and IgG	Microbiome analysis: 32 age- and sex-matched healthy children sampled longiudinally, subset of TEDDY cohort, an international type-1 diabetes (T1D) epidemiological prospective cohort study, The Environmental Determinants of Diabetes in the Young (TEDDY). Subjects were screened for T1D risk using HLA gentotyping and all samples were collected from children with HLA genotypes that put them at high …	Microbiome analysis: Subjects were screened for T1D risk using HLA genotyping and all samples were collected from children with HLA genotypes that put them at high risk of developing T1D. None of the subjects developed T1D or seroconverted for any of the 3 measured T1D-associated autoantibodies (glutamic acid decar- boxylase autoantibodies, IA-2 autoantibodies, and insulin autoantibodies) by 24 m…	Samples for first 18 months, outcome by 24 months of age	Stool	15 timepoints	Up to 24 months of age	IgA, IgM, IgG		Vybrant DyeCycle Violet	Fluorophore-labeled polyclonal goat F(ab)2 anti-human IgA, IgG and IgM antibodies FACSAria II, 4 lasers: Violet 407 nm (100 mW), Blue 488 nm (100 mW), Green 532 nm (150 mW) and Red 633 nm (40 mW). Laser, filter and fluorophore combinations: 407 nm laser with BP at 450/50 for Violet DyeCycle (cell marker), 488 nm laser with LP at 505 and BP at 525/50 for Alexa 488 (IgA), 532 laser with BP at 575/2…	Non-stained control (pool of some supernantant of samples processed for the day) for background fluorescence 4 single-stained (fluorophore-antibody) controls (using samples not included in study) for instrument calibration The FACS instrument was purged for 3 minutes between each sample, to ensure that cells and debris were flushed through completely and to allow event counts to return to backgro…	PowerSoil-htp DNA isolation kit (stool samples) Extraction blanks added to at least 10 wells in each 96 well plate For sorted cells, DNA was isolated using a simple alkali-heat treatment directly in microfuge tubes to maximise DNA recovery Extraction blank PCR reactions did not yield any bands at 40 cycles of amplification 4-6 negative controls were included per plate for PCR Illumina MiSeq V4 16…	None Identification of differentially abundant OTUs between FACS quadrants - A model specification was used to look for common OTUs (present in at least 40% of the FACS samples) that were differentially abundant between Q1-Q3 (IgAM+ vs. Ig-) and Q2-Q3 (IgAMG+ vs. Ig-). y is the log transformed rarefied OTU count with an offset of 1 applied and prior to running the model the data was subset to onl…	- IgA and IgM coat many of the same cells and IgG coats a different subset of cells, although there is a large overlap in bacteria coated by all the 3 antibodies - There was a different composition of sorted microbiota (all quadrants combined) compared to the overall microbiota (unsorted). Bacteroidetes, Verrucomicrobia, Gammaproteobacteria and most Firmicutes were enriched in the unsorted fracti…	- In the overall microbiota, infants had a gut microbiome dominated by Bifidobacteriaceae and Enterobacteriaceae earlier in life, then Firmicutes towards later time points - Breastfeeding and geographical location was significantly associated with beta diversity. Antibiotic exposure was weakly correlated - Age had a significant association with alpha diversity - Results are concordant with other …
Dzidic et al. 2020	Sweden	To characterize the composition and IgA-coating pattern of the breastmilk microbiota from mothers whose children developed allergic symptoms during early childhood or stayed healthy	Cohort study, subset of RCT	Allergic disease	FACS performed on breastmilk samples (1 month postpartum) from 24 mothers whose children did not and 26 mothers whose children did develop allergic disease in early childhood. 16S rRNA gene characterisation of IgA+ and IgA- fraction, and unsorted samples performed on 20 mothers whose children did not and 20 mothers whose children did develop allergic disease Allergic disease included eczema (n=12…	Out of 184 mothers of children completing the 7 year follow up in the original study, 24 mothers of children who did not, and 26 mothers of children who did develop allergic disease were randomly selected for FACS of IgA coated bacteria. From this group, 20 mothers of children who did not and 20 mothers of children who did develop allergic disease were selected based on sample availability, requi…	Mothers of children followed up to 7 years of age	Breastmilk	1 month postpartum	Up to 7 years of age	IgA		SYTO62	Breastmilk fatty layer and whey were removed by centrifugations MoFlo XDP Cell Sorter, with a blue laser (488 nm; power of 200 mW) and red diode laser (635 nm; power of 25 mW) as a light source. The lasers were aligned by using Flow-Check (10 μm) and Flow-Set (3 μm) spheres. Sorting into IgA+ and IgA- fractions	Isotype control	DNA extraction with the MasterPure complete DNA and RNA Purification Kit Glass bead beating (0.17 mm in diameter) and an additional enzymatic lysis step with lysozyme, lysostaphin and mutanolysin Illumina V3-V4 16S rRNA gene sequencing OTU classification using a naive bayes classifier fitted against the Greengenes database Contaminating OTUs removed: OTUs in the IgA sorted fractions that were abs…	Threshold for including genera in IgA+ or IgA- fractions was a minimum 0.5% relative abundance. A pseudocount of 0.001 was added to every genus in both the IgA+ and IgA- fractions, to avoid fractions with a value of zero IgA index was the ratio of log-transformed abundance proportions of a given genera between the IgA+ or IgA- fractions. The IgA index score (calculated according to the formula lo…	- Approximately 40% of bacteria in breastmilk was IgA-coated - Proportions of IgA-coated bacteria were similar among samples of mothers whose children did or did not develop allergic and asthmatic symptoms in the first 7 years of life. - No differences in proportions of breastmilk IgA-coated bacteria in relation to allergy development in the first 2 years of life were seen - IgA proportions were …	- Overall species richness in total unsorted breastmilk samples was significantly higher in mothers with healthy children, while bacterial load and species diversity were similar in mothers whose children did or did not develop allergic manifestations - Total species richness was higher in breastmilk of mothers of healthy children compared to asthmatic children - No significant differences were o…	There were no differences in potential confounders (sex, mode of delivery, birth order, maternal atopy, breastfeeding, antibiotics and probiotic supplementation) between the infants who did or did not have allergic manifestations (MaAslin multivariate statistical framework)
Sánchez-Salguero et al. 2021	Mexico	To characterise IgA1 and IgA2-microbiota associations in colostrum and their role in transferring maternal microbiota to neonates	Analytical, observational, prospective, longitudinal	IgA1 and IgA2-microbiota associations in colostrum and neonatal stool	Colostrum samples within 2 hours postpartum and before feeding (n=36, 2-3ml) and pasturised maternal milk from the Hospital Milk Bank (n=28, 2ml). For colostrum samples, the nipple and areola area were cleaned with physiological saline and sterile gauze. Pastuerised maternal milk was donor milk less than 7 days postpartum and pasteurised at 63°C for 30 min. Neonates who were exclusively breastfed…	Inclusion criteria: Clinically healthy women between 25 and 30 years of age, with a full-term pregnancy (38-42 weeks gestation), due to exclusive vaginal delivery, regular attendance of medical care to monitor pregnancy and deliver product. Exclusion criteria: Women who had C-section delivery, were unable or unwilling to breastfeed, reported chronic degenrative disease under drug, hormonal or ant…	Women 25-30 years old and their neonates	Colostrum and infant stool (meconium before breastfeeding and stool after feeding for 3 days)	Meconium of 20 represesntative samples were obtained before breastfeeding. Colostrum was obtained within 2 hours postpartum and before nursing. Infant stool was collected after 3 days.	3 days old	IgA1 and IgA2	Samples were kept at 4°C for transfer to the lab and processed within 20 min of sampling. Phase separation was performed on colostrum, meconium and stool samples. The aqueous phase was recovered and the lipid and cellular phases were discarded. Nappies were removed and placed in sterile plastic transport bags, external porions of the meconium were removed and the central portion was scraped to pr…	N/A	IgA-Seq Magnet separation (MACS) into 4 tubes: total bacteria, IgA- bacteria, IgA1+ bacteria, IgA2+ bacteria The purity of IgA1+, IgA2+, and IgA- bacterial fractions was verified in the CytoFLEX flow cytometer and analyzed with CytExpert Software (Beckman Coulter®)	A Bacterial Viability Assay Kit was used to prevent false non-bacterial artefact detection. Samples were stained with an exosome marker, CD81, to remove exosome particles in the fractions. An isotype control for IgA staining and purification was used (biotinylated mouse anti-human IgE). Polystyrene microbeads coated with purified human IgA1 or IgA2 were used to determine specificty of staining.	Favor Prep Milk Bacterial DNA Extractiuon Kit and QIAmp DNA Stool Mini Kit Zirconium-glass bead beating (0.1mm) V3 region (281 bp) of 16S rRNA gene, Ion Torrent PGM Sequencer using Ion 318 Chip Kit v2 Low biomass controls: sampling process was carried out by qualified medical personnel using sterile material, controls of sampling material (swabs, tubes, tongue depressors analysed under same condi…	None. Linear discriminant analysis (LDA) effect size (LEfSe) was used to compare differential abundant taxa between IgA fractions. An LDA score cutoff of 2.0 was used to discriminate taxa.	- IgA1 and IgA2 recognise different groups of bacteria in colostrum - In stool samples of neonates fed exclusively with colostrum in the first 3 days of life, a percentage of bacteria was associated with IgA2. No IgA1-associated bacteria were found. - No IgA-associated bacteria were found in neonates fed pasteurised milk or in meconium samples taken before breastfeeding - IgA2-associated bacteria…	- IgA2 associated bacteria from stool samples of breastfed neonates were enriched in predicted metabolic pathways for invasion of epithelial cells, folate biosynthesis and carbohydrate metabolism compared to bacteria not associated with IgA - IgA2 was able to recognise serine hydroxymethyltransferase (SHMT), an enzyme that regulates folate synthesis, and carbohydrates on bacterial surfaces
Ding et al. 2022	China	To analyse the sIgA-coated and sIgA-uncoated bacterial genera in breast milk, infant stool and maternal stool; and Bifidobacterium and Lactobacillus composition at species level	Prospective, observational	sIgA-coated and sIgA-uncoated bacterial genera in breastmilk, infant stool and maternal stool; Bifidobacterium and Lactobacillus species *lack of response from author, sIgA-coated and uncoated bacteria not recorded here	Eleven mother-infant pairs	Pregnant women who delivered at the Affiliated Wuxi Maternity and Health Care Hospital of Nanjing Medical University from February 2020 to April 2021 were recruited. Inclusion criteria: full-term (>38 weeks), vaginal delivery, exclusive breastfeeding for whole duration of sampling	Pregnant women and neonates	Breastmilk (n=33), infant stool (n=33) and maternal stool (n=11)	Breastmilk and infant stool: Day 1-7 (colostrum stage), Day 8-14 (transitional milk stage), Day 15 onwards (mature milk stage) Maternal stool: Day 15 onwards (mature milk stage)	1-7 days old, 8-14 days old and more than 15 days old	IgA	Stool and breastmilk sample collection was standardised for all participants and samples were stored at -80°C after collection. Milk samples were divided into 2 parts- 5ml for DNA extraction and 10ml for enrichment of sIgA-coated bacteria. 20mg of stool was used for sIgA-coated bacterial analysis and 50mg of stool was used for DNA extraction.	N/A	Magnetic-Activated Cell Sorting (MACS) was used to separate bacteria into sIgA-coated and sIgA-uncoated fractions.	N/A	DNA extraction with the FastDNA Spin Kit for Feces Bead beating in Lysing Matrix E tubes (ceramic, silica and glass beads) PCR amplification of the V3-V4 region of the 16S rRNA gene (465 bp) with negative controls of deionised sterile water. Amplification of the Bifibobacterium and Lactobacillius groEL genes (480 bp) was done using specific primer pairs. Sequencing was performed on Illumina MiSeq…	None. Genera with relative abundance > 0.01% and calculated with log10 were shown.	- Breastmilk, infant stool and maternal stool had unique diversity and composition of sIgA-coated and sIgA-uncoated bacterial genera - The 3 sample types had similar dominant sIgA-coated (Escherichia-Shigella) and -uncoated (Pseudomonas) bacteria - At the species level, infant and maternal stool had similar diversity and composition of sIgA-coated and -uncoated Bifidobacterium - B. longum subsp. …	- For Lactobacillus species, Lactobacillus paragesseri was dominant in infant stool and Lactobacillus mucosae was dominant in maternal stool
Qi et al. 2022	China	Determine the bacterial species that are able to be transmitted from the maternal gut to the infant gut through breastmilk, and the role of sIgA in vertical transmission	Prospective	sIgA-coated bacteria in vertical transmission	19 mother-infant pairs	Healthy mother/infant dyads were recruited at the Affliliated Wuxi Maternatiy and Child Health Care Hospital in China from March 2018 to June 2019. Inclusion criteria: vaginal delivery in full-term pregnancy over 37 weeks, exclusive breastfeeding from birth to sampling and no exposure of mothers or infants to antibiotics or probiotics during pregnancy and lactation	Mothers and neonates at 42 days of age	Breastmilk (n=17 total microbiota; n=19 enriched sIgA-coated microbiota) Maternal stool (n=18 total microbiota; n=19 enriched sIgA-coated microbiota) Infant stool (n=19 total microbiota; n=18 enriched sIgA-coated microbiota)	Day 42 post-partum	42 days of age	IgA	Participants were instructed to wash their hands with soap and clean nipples with a clorhexidine swab before milk was pumped before feeding. First drops were discarded to minimise contamination. Breast milk was collected from 9:00 to 10:00 in the morning, using a sterile automatic breast pump with a vacuum regulator. Bottles and suction funnels were autoclaved before use and breastmilk was immedi…	N/A	Enrichment was performed using MACS (sIgA+) Nanoscale aminated magnetic beads and streptomycin affinity nanomagnetic beads were prepared using methods previously developed All steps were carried out in an anaerobic glove cabinet	N/A	DNA extraction: repeated bead-beating method using an Ezup Column Bacteria Genemic DNA Purification Kit (Sangon Biotech, Shanghai, China) with a minor modification. (*No extraction controls or mock communities mentioned) Analysed at GENEWIZ, Inc. (Suzhou, China) V3-V4 region of the 16S rRNA gene (469 bp) Illumina MiSeq PE250/300 paired-end sequencing ASVs classified with the Bayesian Continuous-V…	None. The Weighted Transfer Ratio (WTR) was used as a measure of transfer of a species from one sample type to another (mother's gut to breast milk or infant gut, breast milk to infant gut). A univariate Fisher's exact test was used to compare the presence/absence of ASVs between sample pairs of maternal gut/breast milk, maternal gut/infant gut, and breast milk/infant gut. Only ASVs that showed p…	- Vertical transmission of a wide range of trace ASVs (relative abundance >0.0001%) are mediated by sIgA - sIgA-coated bacteria from the maternal gut and breastmilk make up a small proportion of the infant gut microbiome, but were the predominant source of sIgA-coated microbiota based on FEAST analysis of rarefied ASVs - Contribution of maternal gut and breastmilk microbiota to the infant gut mic…

## Sheet: Table S5_Microbes
Supplementary Table S5. Complete list of predominant taxa or taxa found significant by statistical analysis in the overall microbiota or sorted fractions. Only predominant microbes were recorded. "NS": Not Significant
Study	Outcome of interest	Intervention	Factors studied	Population	Sample type	Antibody	Aim	Group (n)	Number of timepoints	Timepoint 1 (n)	Timepoint1_Overall microbiota	Timepoint1_IgA+	Timepoint1_IgA-	Timepoint 2 (n)	Timepoint2_Overall microbiota	Timepoint2_IgA+	Timepoint2_IgA-	Timepoint 3 (n)	Timepoint3_Overall microbiota	Timepoint3_IgA+	Timepoint3_IgA-	Timepoint 4 (n)	Timepoint4_Overall microbiota	Timepoint4_IgA+	Timepoint4_IgA-	Timepoint5 (n)	Timepoint5_Overall microbiota	Timepoint5_IgA+	Timepoint5_IgA-	Timepoint6 (n)	Timepoint6_IgA+	Timepoint6_IgA-	Timepoint7 (n)	Timepoint7_IgA+	Timepoint7_IgA-	Timepoint8 (n)	Timepoint8_IgA+	Timepoint8_IgA-	Timepoint9 (n)	Timepoint9_IgA+	Timepoint9_IgA-
Kau et al. 2015	Kwashiorkor	Diet	Diet and nutritional status	Humanised GF mice	Stool	IgA	Determine the role of IgA responses to bacteria in undernutrition at the family level (using mice transplanted with stool from a 21 month old twin pair 57 discordant with kwashiorkor, IgA index and paired Wilcoxon test)	KM (n=19) Kwashiorkor microbiota, Malawian diet	1	13-16 days after stool gavage (n=19)		f_Enterobacteriaceae f_Erysipelotrichaceae f_Actinomycetaceae f_Rikenellaceae	f_Desulfovibrionaceae f_Porphyromonadaceae f_Lachnospiraceae f_Enterococcaceae	N/A
								KS (n=9) Kwashiorkor microbiota, Standard diet	1	13-16 days after stool gavage (n=9)		f_Rikenellaceae f_Ruminococcaceae f_Verrucomicrobiaceae	f_Desulfovibrionaceae f_Porphyromonadaceae
								HM (n=15) Healthy microbiota, Malawian diet	1	13-16 days after stool gavage (n=15)		f_Erysipelotrichaceae f_Verrucomicrobiaceae f_Bacteroidaceae	f_Ruminococcaceae f_Porphyromonadaceae f_Lachnospiraceae f_Enterococcaceae
								HS (n=10) Healthy microbiota, Standard diet	1	13-16 days after stool gavage (n=10)		f_Rikenellaceae f_Verrucomicrobiaceae	f_Sphinogomonadaceae f_Lachnospiraceae f_Paenibacillaceae
	Kwashiorkor	Diet	Nutritional status and enteropathogen burden	Humans	Stool	IgA	Determine the relationship between IgA responses to bacteria, enteropathogen burden and nutritional status (using a Malawian twin cohort of 11 same-gender twin pairs discordant for kwashiorkor treated with a peanut-based ready-to-use-therapeutic food RUTF therapy for four weeks, IgA index)	Kwashiorkor co-twins (n=11)	5	Pre-diagnosis, 1.2±0.6 months prior diagnosis (n=6)		NS	f_Lactobacillaceae	Diagnosis (n=10)		f_Enterobacteriaceae	NS	Week 2 of RUTF (n=6)		NS	NS	Week 4 of RUTF (n=11)		f_Streptococcaceae f_Lachnospiraceae	NS	1 month post-RUTF (n=7)		f_Streptococcaceae	f_Lactobacillaceae	N/A
								Healthy co-twins (n=11)	5	Pre-diagnosis, 1.2±0.6 months prior diagnosis (n=8)		NS	NS	Diagnosis (n=9)		f_Enterobacteriaceae	f_Lactobacillaceae	Week 2 of RUTF (n=8)		f_Lachnospiraceae	NS	Week 4 of RUTF (n=10)		f_Erysipelotrichaceae	NS	2 month post-RUTF (n=7)		f_Veillonellaceae	f_Prevotellaceae
Planer et al. 2016	Co-development of IgA responses with the microbiota	None	Age, family membership, zygosity, mode of delivery and breastfeeding.	Humans	Stool	IgA	Characterise patterns of IgA targeting during microbiota development in the first 2 years of life (using a USA birth cohort of 40 twin pairs, 21 were monozygotic, all had healthy growth phenotypes). OTUs that were consistently IgA targeted and non-IgA targeted after 3 months of age were identified (IgA index, Wilcoxon signed rank test).	Healthy twin pairs (n=534 fecal samples analysed, 6.7±1.7 (mean±SD) samples/individual)	7	Across all timepoints at 6, 9, 12, 15, 18, 21 and 24 months. (n=534 fecal samples analysed, 6.7±1.7 (mean±SD) samples/individual)	N/A	s_Akkermansia municiphila s_Ruminococcus torques s_Clostridium nexile s_Clostridium spiroforme s_Bifidobacterium bifidum s_Ruminococcus gnavus	g_Other Roseburia s_Roseburia intestinalis s_Bifidobacterium longum s_Streptococcus thermophilus s_Bacteroides vulgatus o_Other Clostridiales s_Peptoclostridium difficile s_Clostridium bolteae s_Clostridium clostridioforme s_Ruminococcus torques s_Clostridium innocuum o_Other Clostridiales s_Blautia faecis s_Ruminococcus sp id8 s_Clostridium sp ss2 1 s_Ruminococcus sp ce2	N/A
							Characterise patterns of IgA targeting during microbiota development in the first 2 years of life (using a USA birth cohort of 40 twin pairs, 21 were monozygotic, all had healthy growth phenotypes). OTUs significantly enriched in either IgA+ or IgA- fraction for at least 3 age bins were determined (IgA index, Wilcoxon signed rank test).	Healthy twin pairs (n=534 fecal samples analysed, 6.7±1.7 (mean±SD) samples/individual)	3-9	1 month of age	N/A	NS	s_Clostridium bolteae	3 months of age	N/A	s_Ruminococcus gnavnus	s_Bifidobacterium longum s_Peptoclostridium difficile s_Clostridium innocuum	6 months of age	N/A	s_Akkermansia municiphila s_Ruminococcus torques s_Clostridium nexile s_Clostridium spiroforme s_Bifidobacterium bifidum s_Ruminococcus gnavnus	s_Bifidobacterium longum s_Peptoclostridium difficile o_Other Clostridiales	9 months of age		s_Akkermansia municiphila s_Ruminococcus torques s_Clostridium nexile s_Clostridium spiroforme s_Ruminococcus gnavnus s_Escherichia coli	s_Bifidobacterium longum s_Peptoclostridium difficile s_Clostridium bolteae s_Ruminococcus torques o_Other Clostridiales s_Ruminococcus sp ce2	12 months of age		s_Akkermansia municiphila s_Ruminococcus torques s_Clostridium nexile s_Clostridium spiroforme s_Bifidobacterium bifidum s_Ruminococcus gnavnus s_Eubacterium cylindroides g_Other Veinonella	g_Other Roseburia s_Streptococcus thermophilus s_Bacteroides vulgatus o_Other Clostridiales s_Clostridium bolteae s_Clostridium clostridioforme s_Ruminococcus torques s_Blautia faecis s_Ruminococcus sp id8 s_Ruminococcus sp ce2	15 months of age	s_Akkermansia municiphila s_Ruminococcus torques s_Clostridium nexile s_Clostridium spiroforme s_Bifidobacterium bifidum s_Ruminococcus gnavnus s_Clostrdium glycolicum	s_Bacteroides vulgatus s_Peptoclostridium difficile s_Ruminococcus torques s_Clostridium innocuum s_Ruminococcus sp id8 s_Ruminococcus sp ce2	18 months of age	s_Akkermansia municiphila s_Ruminococcus torques s_Clostridium nexile s_Clostridium spiroforme s_Bifidobacterium bifidum s_Escherichia coli	s_Roseburia intestinalis s_Streptococcus thermophilus s_Bacteroides vulgatus o_Other Clostridiales s_Peptoclostridium difficile s_Clostridium bolteae s_Clostridium clostridioforme s_Ruminococcus torques s_Clostridium innocuum s_Blautia faecis s_Ruminococcus sp id8 s_Clostridium sp ss2 1 s_Ruminococcus sp ce2	21 months of age	s_Akkermansia municiphila s_Ruminococcus torques s_Clostridium nexile s_Clostridium spiroforme s_Bifidobacterium bifidum s_Ruminococcus gnavnus s_Clostridium glycolicum s_Clostridium bartlettii s_Escherichia coli s_Eubacterium cylindroides	g_Other Roseburia s_Roseburia intestinalis s_Streptococcus thermophilus s_Bacteroides vulgatus o_Other Clostridiales s_Clostridium bolteae s_Clostridium clostridioforme s_Ruminococcus torques s_Blautia faecis s_Ruminococcus sp id8 s_Clostridium sp ss2 1 s_Ruminococcus sp ce2	24 months of age	s_Akkermansia municiphila s_Ruminococcus torques s_Clostridium nexile s_Clostridium spiroforme s_Ruminococcus gnavnus s_Clostridium glycolicum s_Clostridium bartlettii s_Eubacterium cylindroides	g_Other Roseburia s_Roseburia intestinalis s_Peptoclostridium difficile s_Clostridium clostridioforme s_Clostridium innocuum o_Other Clostridiales s_Ruminococcus sp id8 s_Clostridium sp ss2 1 s_Ruminococcus sp ce2
							Determine strength of partitioning of 30 OTUs into IgA+ and IgA- fractions. Specificity of targeting was calculated following indicator species analysis from 30 OTUs consistently IgA+ or IgA- targeted across timepoints	Healthy twin pairs (n=40 (recorded as 4 in Extended fig 6?), 186 IgA index values analysed)	9	Across all timepoints at 1, 3, 6, 9, 12, 15, 18, 21 and 24 months		s_Akkermansia municiphila s_Ruminococcus torques s_Clostridium nexile s_Clostridium spiroforme s_Bifidobacterium bifidum s_Ruminococcus gnavus s_Clostridium glycolicum s_Clostridium bartlettii s_Escherichia coli s_Eubacterium cylindroides g_Other Veillonella	g_Other Roseburia s_Roseburia intestinalis s_Bifidobacterium longum s_Streptococcus thermophilus s_Bacteroides vulgatus o_Other Clostridiales s_Peptoclostridium difficile s_Clostridium bolteae s_Clostridium clostridioforme s_Ruminococcus torques s_Clostridium innocuum s_Blautia faecis s_Ruminococcus sp id8 s_Clostridium sp ss2 1 s_Ruminococcus sp ce2	N/A
							Determine similarity of IgA profile betweeen mothers sampled for 12 months postpartum and children in the first 2 years of life (IgA index, Wilcoxon signed rank test).	Mothers (n=39, 3.0±1.0 samples/mother; 106 samples)	3	Peripartum period	N/A	s_Akkermansia municiphila s_Ruminococcus torques s_Clostridium spiroforme s_Escherichia coli	s_Roseburia intestinalis s_Streptococcus thermophilus o_Other Clostridiales s_Clostridium clostridioforme	6 months after birth	N/A	s_Akkermansia municiphila s_Ruminococcus torques s_Clostridium spiroforme s_Bifidobacterium bifidum s_Ruminococcus gnavus s_Escherichia coli	s_Streptococcus thermophilus o_Other Clostridiales s_Clostridium clostridioforme s_Blautia faecis s_Clostridium sp ss2 1	≥12 months after birth	N/A	s_Ruminococcus torques	s_Streptococcus thermophilus s_Bacteroides vulgatus s_Peptoclostridium difficile s_Clostridium clostridioforme o_Other Clostridiales s_Blautia faecis	N/A
				GF mice	Stool	IgA	Determine IgA targeting in germ free C57BL/6J mice colonised with stool microbiota from two twin pairs at 6 and 18 months of age (twin pair 4 and 40), and fed infant formula and complementary foods (n=4-5 mice per donor sample, total 143 fecal samples analysed). IgA targeting for OTUs previously identified were reported (IgA index, Wilcoxon signed rank test).	Germ-free mice transplanted with co-twin 4.1 stool microbiota	2	6 months of age (donor)	N/A	s_Ruminococcus gnavus	o_Other Clostridiales s_Clostridium innocuum s_Ruminococcus sp id8	18 months of age (donor)	N/A	s_Ruminococcus torques s_Akkermansia municiphila	s_Ruminococcus gravnus s_Bacteroides vulgatus o_Other Clostridiales s_Clostridium bolteae s_Clostridium clostridioforme s_Blautia faecis	N/A
								Germ-free mice transplanted with co-twin 4.2 stool microbiota	2	6 months of age (donor)	N/A	s_Clostridium nexile s_Escherichia coli s_Peptoclostridium difficile	s_Bifidobacterium longum o_Other Clostridiales	18 months of age (donor)	N/A	s_Ruminococcus torques s_Akkermansia municiphila	s_Ruminococcus gnavnus s_Bacteroides vulgatus o_Other Clostridiales s_Clostridium bolteae s_Ruminococcus sp id8
								Germ-free mice transplanted with co-twin 40.1 stool microbiota	2	6 months of age (donor)	N/A	s_Ruminococcus gnavus s_Escherichia coli	s_Bifidobacterium longum s_Clostridium bolteae s_Clostridium innocuum	18 months of age (donor)	N/A	s_Ruminococcus torques s_Ruminococcus gnavus s_Escherichia coli s_Eubacterium cylindroides	o_Other Clostridiales s_Clostridium bolteae
								Germ-free mice transplanted with co-twin 40.2 stool microbiota	2	6 months of age (donor)	N/A	s_Ruminococcus gnavus	s_Ruminococcus sp id8	18 months of age (donor)	N/A	s_Ruminococcus gnavus s_Escherichia coli	s_Bifidobacterium longum s_Clostridium bolteae s_Ruminococcus sp ce2
Dzidic et al. 2017	IgA coating of microbiota in allergic disease	Probiotics (NS)	Bacterial load, proportion of IgA-binding, sIgA levels, IgA-binding patterns	Humans	Stool	IgA	To determine IgA responses to microbiota (dominant genera, >1%) in allergic, asthmathic children and children with ARC compared to healthy children at 1 and 12 months of age based on LEfSe analysis	Allergic children (n=19-20) vs healthy children (n=27-28)	2	1 month of age (Allergic n=19, healthy n=27)	N/A	Enriched in allergic: g_Clostridium sensu stricto	Enriched in allergic: g_Parabacteroides g_Faecalibacterium g_Anaerococcus	12 months of age (Allergic n=20, healthy n=28)	N/A	Enriched in allergic: g_Lachnospiraceae inc. sed. Enriched in healthy: g_Roseburia g_Erysipelotrichaceae inc. sed.	Enriched in allergic: g_Bacteroides Enriched in healthy: g_Veillonella g_Delftia	N/A
								Asthmatic children (n=10) vs healthy children (n=27-28)	2	1 month of age (Asthmatic n=10, healthy n=27)	N/A	Enriched in asthmatic: g_Acinetobacter	Enriched in asthmatic: g_Faecalibacterium	12 months of age (Asthmatic n=10, healthy n=28)	N/A	NS	Enriched in asthmatic: g_Escherichia/Shigella
								Children with ARC (n=9-10) vs healthy children (n=27-28)	2	1 month of age (ARC n=9, healthy n=27)	N/A	NS	Enriched in ARC: g_Micrococcus	12 months of age (ARC n=10, healthy n=28)	N/A	NS	Enriched in ARC: g_Rhodanobacter g_Bacteroides
							Identify significant differences in taxa (dominant genera, >1%) at family level between sorted bacteria of healthy vs allergic children (relative abundance, Mann-Whitney test)	Allergic children (n=19-20) vs healthy children (n=27-28)	2	1 month of age (Allergic n=19, healthy n=27)	N/A	Enriched in healthy: f_Staphylococcaceae	NS	12 months of age (Allergic n=20, healthy n=28)	N/A	NS	NS	N/A
							To determine the bacterial composition of the most dominant families (>1% of the total; relative abundance)	Allergic children (n=19-20)	2	1 month of age (n=19-20)	N/A	f_Others f_Bacteroidaceae f_Propionibacteriaceae f_Streptococcaceae f_Erysipelotrichaceae	f_Others f_Bacteroidaceae f_Propionibacteriaceae f_Streptococcaceae	12 months of age (n=20)	N/A	f_Others f_Propionibacteriaceae f_Ruminococcaceae f_Streptococcaceae f_Lachnospiraceae	f_Others f_Bacteroidaceae f_Ruminococcaceae f_Streptococcaceae f_Lachnospiraceae	N/A
								Healthy children (n=27-28)	2	1 month of age (n=27-28)	N/A	f_Others f_Bacteroidaceae f_Staphylococcaceae f_Propionibacteriaceae f_Streptococcaceae	f_Others f_Staphylococcaceae f_Propionibacteriaceae f_Streptococcaceae	12 months of age (n=28)	N/A	f_Others f_Bacteroidaceae f_Ruminococcaceae f_Streptococcaceae f_Lachnospiraceae	f_Others f_Bacteroidaceae f_Ruminococcaceae f_Streptococcaceae f_Lachnospiraceae
Gopalakrishna et al. 2019	Maternally derived IgA-microbiota associations in NEC pathogenesis	None	Type of feeding (maternal milk fed or formula fed)	Humans	Stool	IgA	To determine if differential binding of the preterm microbiota by maternal IgA is a feature of NEC pathogenesis using a prospective longitudinal cohort (overall microbiota based on LDA analysis)	Preterm infants that go on to develop NEC (n=10, 39 samples)	Multiple (not standaridised)	Day of life 7-40	f_Enterobacteriaceae f_Hyphomicrobiaceae f_Pasteurellaceae f_Halomonadaceae f_Weeksellaceae	N/A	Dominated by: f_Enterobacteriaceae	300 days *Using x axis, not actual timepoint since none given in graph showing general trend over time)	p_Firmicutes	IgAM+ (Q1), IgAMG+ (Q2), IgG+ (Q4): p_Actinobacteria	Ig- (Q3): p_Actinobacteria	400 days *Using x axis, not actual timepoint since none given in graph showing general trend over time)	p_Firmicutes	IgAM+ (Q1), IgAMG+ (Q2), IgG+ (Q4): p_Actinobacteria p_Firmicutes	Ig- (Q3): p_Actinobacteria p_Firmicutes	500 days *Using x axis, not actual timepoint since none given in graph showing general trend over time)	p_Firmicutes	IgAM+ (Q1), IgAMG+ (Q2), IgG+ (Q4): p_Firmicutes	Ig- (Q3): p_Firmicutes	N/A
								Healthy preterm infants (Controls, n=13, 59 samples)	Multiple (not standaridised)	Day of life 7-40	f_Lachnospiraceae	N/A	Increased relative abundance of anaerobes: o_Clostridiales o_Bifidobacteriales Decreased relative abundance of: f_Enterobacteriaceae	300 days *Using x axis, not actual timepoint since none given in graph showing general trend over time)	f_Enterobacteriaceae f_Bifidobacteriaceae f_Lachnospiraceae	IgAM+ (Q1), IgAMG+ (Q2), IgG+ (Q4): f_Bifidobacteriaceae	Ig- (Q3): f_Bifidobacteriaceae	400 days *Using x axis, not actual timepoint since none given in graph showing general trend over time)	f_Lachnospiraceae	IgAM+ (Q1), IgAMG+ (Q2), IgG+ (Q4): f_Bifidobacteriaceae	Ig- (Q3): f_Bifidobacteriaceae f_Lachnospiraceae	500 days *Using x axis, not actual timepoint since none given in graph showing general trend over time)	f_Lachnospiraceae	IgAM+ (Q1), IgAMG+ (Q2), IgG+ (Q4): f_Bifidobacteriaceae	Ig- (Q3): f_Bifidobacteriaceae f_Lachnospiraceae
Janzon et al. 2019	Diversity of microbiota coated with IgA, IgM and IgG	None	Breastfeeding status, age, geographical location, mode of delivery, baby birth weight, mother BMI, HLA group, phylogentic diversity, antibiotic use, fecal IgA or IgG concentrations and FACS quadrant (diversity)	Humans	Stool	IgA, IgM, IgG	Identify changes in microbial composition over time in each FACS quadrant at phylum level (relative abundance)	Unsorted: Age and sex-matched healthy infants (n=32, 468 samples) Infants from Georgia with available samples for 15 timepoints over 18 months (n=8, 117 samples)	15 (using 5 here)	100 days *Using x axis, not actual timepoint since none given in graph showing general trend over time)	p_Proteobacteria p_Actinobacteria p_Firmicutes	IgAM+ (Q1), IgAMG+ (Q2), IgG+ (Q4): p_Actinobacteria	Ig- (Q3): p_Actinobacteria	200 days *Using x axis, not actual timepoint since none given in graph showing general trend over time)	p_Proteobacteria p_Actinobacteria p_Firmicutes	IgAM+ (Q1), IgAMG+ (Q2), IgG+ (Q4): p_Actinobacteria	Ig- (Q3): p_Actinobacteria	N/A
							Identify changes in microbial composition over time in each FACS quadrant at family level (relative abundance)	Unsorted: Age and sex-matched healthy infants (n=32, 468 samples) Infants from Georgia with available samples for 15 timepoints over 18 months (n=8, 117 samples)	15 (using 5 here)	100 days *Using x axis, not actual timepoint since none given in graph showing general trend over time)	f_Enterobacteriaceae f_Bifidobacteriaceae	IgAM+ (Q1), IgAMG+ (Q2), IgG+ (Q4): f_Bifidobacteriaceae	Ig- (Q3): f_Bifidobacteriaceae	200 days *Using x axis, not actual timepoint since none given in graph showing general trend over time)	f_Enterobacteriaceae f_Bifidobacteriaceae	IgAM+ (Q1), IgAMG+ (Q2), IgG+ (Q4): f_Bifidobacteriaceae	Ig- (Q3): f_Bifidobacteriaceae
							Identify common OTUs (non-zero sequence counts in >40% of FACS samples) that are significantly differentially abundant between coated (IgAM+, Q1) and uncoated (Ig-, Q3) FACS quadrants (using linear mixed model with OTU as a response variable)	Infants from Georgia with available samples for 15 timepoints over 18 months (n=8, 117 samples)	15	N/A	N/A	IgAM+ (Q1): g_Bifidobacterium s_Ruminococcus gnavus f_Enterobacteriaceae	Ig- (Q3): g_Blautia	N/A
							Identify common OTUs (non-zero sequence counts in >40% of FACS samples) that are significantly differentially abundant between coated (IgAMG+, Q2) and uncoated (Ig-, Q3) FACS quadrants (using linear mixed model with OTU as a response variable)	Infants from Georgia with available samples for 15 timepoints over 18 months (n=8, 117 samples)	15	N/A	N/A	IgAMG+ (Q2): g_Bifidobacterium s_Ruminococcus gnavus f_Enterobacteriaceae	Ig- (Q3): g_Blautia
							Identify taxa differentially abundant between unsorted and sorted fractions (all quandrants combined) using linear mixed models at phylum level	Infants from Georgia with available samples for 15 timepoints over 18 months (n=8, 117 samples) *unsorted sample numbers unclear	15	Across all timepoints	Unsorted: p_Proteobacteria p_Firmicutes p_Bacteroidetes p_Verrucomicrobia	Sorted (all Qs combined): p_Actinobacteria		N/A
							Identify taxa differentially abundant between unsorted and sorted fractions (all quandrants combined) using linear mixed models at class level	Infants from Georgia with available samples for 15 timepoints over 18 months (n=8, 117 samples) *unsorted sample numbers unclear	15	Across all timepoints	Unsorted: c_Gammaproteobacteria c_Erysipelotrichia c_Bacilli c_Clostridia	Sorted (all Qs combined): c_Coriobacteriia c_Actinobacteria c_Alphaproteobacteria
							Identify taxa differentially abundant between unsorted and sorted fractions (all quandrants combined) using linear mixed models at genus level	Infants from Georgia with available samples for 15 timepoints over 18 months (n=8, 117 samples) *unsorted sample numbers unclear	15	Across all timepoints	Unsorted: g_Bacteroides g_Akkermansia g_Actinomyces g_Citrobacter g_Lactobacillus g_Enterococcus f_Peptostreptococcaceae g_Veillonella g_Clostridium g_SMB53 g_Faecalibacterium g_Oscillospira g_Ruminococcus g_Coprococcus g_Dorea	Sorted (all Qs combined): g_Eggerthella g_Collinsella g_Bifidobacterium g_Pseudomonas f_Caulobacteriaceae g_Agrobacterium g_Rhodoplanes g_Parvibaculum g_Coprobacillus f_Mogibacteriaceae
Dzidic et al. 2020	IgA responses to breastmilk microbiota in allergy development	Probiotic	Probiotic supplementation, richness and IgA proportions	Humans	Breastmilk	IgA	Detemine differences in IgA-coating patterns to dominant genera (>0.5% of total) in breastmilk from mothers whose children developed allergic or asthmatic symptoms and those who stayed healthy (relative abundance for overall microbiota, IgA index and Wilcoxon rank-sum test with FDR correction for comparison of groups)	Mothers of allergic children (n=20) vs healthy children (n=20)	1	1 month postpartum	Allergic: Increased g_Pseudomonas, g_Enterococcus, g_Acinetobacter Decreased g_Streptococcus	NS	NS	N/A
								Mothers of asthmatic children (n=10) vs healthy children (n=20)	1	1 month postpartum	Allergic: Increased g_Pseudomonas, g_Enterococcus, g_Acinetobacter, g_Staphylococcus Decreased g_Streptococcus	NS	NS
Sánchez-Salguero et al. 2021	IgA1 and IgA2-microbiota associations in colostrum and neonatal stool	None	IgA subclasses and associated bacteria, type of feeding (colostrum breastfed vs pastuerised-milk fed), transfer of bacteria from breastmilk to neonates	Humans	Colostrum	IgA1 and IgA2	Determine predominant taxa in colostrum samples (relative abundance)	Clinically healthy mothers aged 25-30 years old; IgA1+ fraction (n=30); Overall microbiota (n=36)	1	Within 2h postpartum and before feeding	g_Clostridium g_Streptococcus g_Pseudomonas g_Bacteroides g_Bifidobacterium g_Kaistobacter f_Rhizobiaceae g_Corynebacterium g_Rhodococcus	IgA1+: g_Clostridium g_Pseudomonas g_Staphylococcus g_Streptococcus	N/A	N/A
								Clinically healthy mothers aged 25-30 years old; IgA2+ fraction (n=33)	1	Within 2h postpartum and before feeding	As above	IgA2+: g_Bacteroides g_Bifidobacterium g_Lactobacillus	N/A
					Colostrum	IgA1 and IgA2	Determine differences in recognition of bacteria in IgA subclasses in colostrum samples (based on linear discriminant analysis effect size (LEfSe) of most representative genera in colostrum by IgA1 and IgA2, LDA score cutoff of 2.0)	Clinically healthy mothers aged 25-30 years old; IgA1+ fraction (n=30)	1	Within 2h postpartum and before feeding	As above	IgA1+: g_Staphylococcus g_Streptococcus g_Clostridium	N/A	N/A
								Clinically healthy mothers aged 25-30 years old; IgA2+ fraction (n=33)	1	Within 2h postpartum and before feeding	As above	IgA2+: g_Bifidobacterium g_Lactobacillus g_Bacteroides	N/A
					Stool or milk	IgA2	Determine the predominant taxa in stool or milk samples (relative abundance)	Meconium of neonates (n=5 pooled samples from a total of 20 neonates)	1	Before breastfeeding	g_Clostridium f_Pseudomonadaceae g_Staphylococcus g_Streptococcus f_Enterobacteriaceae	N/A
								Donor pasteurised milk within 7 days postpartum from Hospital Milk Bank (n=28)	1	Before feeding	g_Clostridium f_Pseudomonadaceae
								Stool of neonates fed with donor pasteurised milk (n=27)	1	3 days of age	g_Clostridium f_Pseudomonadaceae g_Paracoccus g_Bacteroides f_Phyllobacteriaceae f_Enterobacteriaceae
								Colostrum of clinically healthy mothers aged 25-30 years old (n=36) *different group of mothers vs previous colostrum group	1	Within 2h postpartum and before feeding	g_Clostridium g_Streptococcus g_Pseudomonas g_Bacteroides f_Phyllobacteriaceae g_Bifidobacterium g_Kaistobacter f_Rhizobiaceae g_Corynebacterium g_Rhodococcus
								Stool of neonates fed colostrum in the first 3 days of life (n=19)	1	3 days of age	g_Clostridium g_Paracoccus f_Pseudomonadaceae g_Bacteroides f_Phyllobacteriaceae g_Bifidobacterium g_Kaistobacter g_Corynebacterium g_Lactobacillus f_Enterobacteriaceae
					Stool	IgA2	Determine most representative genera associated with IgA2 as compared to the overall microbiota in neonates fed colostrum for the first 3 days of life using LEfSe analysis (LDA score cutoff of 2.4)	Neonates fed colostrum in the first 3 days of life IgA2+ (n=5); Overall microbiota (n=19)	1	3 days of age	g_Caulobacter f_Caulobacteraceae g_Phenylobacterium g_Brevundimonas g_Sanguibacter	IgA2+: g_Actinomyces g_Streptomyces f_Bartonellaceae g_Corynebacterium f_Beijerinckiaceae g_Kaistobacter g_Devosia f_Erythrobacteraceae g_Sphingomonas g_Chryseobacterium g_Methylobacterium g_Bradyrhizobium f_Phyllobacteriaceae f_Streptomycetaceae g_Microbacterium f_Aurantimonadaceae g_Paracoccus g_Pseudomonas g_Bifidobacterium	N/A
Ding et al. 2022	sIgA-coated and sIgA-uncoated bacterial genera in breastmilk, infant stool and maternal stool; Bifidobacterium and Lactobacillus species *lack of response from author, sIgA-coated and uncoated bacteria not recorded here	None	Stages of development corresponding to colostrum, transitional milk and mature milk stages	Humans	Breastmilk	sIgA	Determine the composition of sIgA-coated and sIgA-uncoated genera in breastmilk, infant stool and maternal stool (relative abundance of genera > 0.01% and calculated with log10)	Mothers (n=11)	3	Day 1-7 after delivery; colostrum stage (BC) (n=11)	g_Bifidobacterium g_Staphylococcus g_Lactobacillus g_Streptococcus g_Escherichia-Shigella g_Pseudomonas	g_Bifidobacterium g_Rheinheimera g_Escherichia-Shigella g_Pseudomonas g_Stenotrophomonas	g_Rheinheimera g_Pseudomonas g_Stenotrophomonas	Day 8-14 after delivery; transitional milk stage (BT) (n=11)	g_Bifidobacterium g_Staphylococcus g_Lactobacillus g_Streptococcus g_Escherichia-Shigella g_Acinetobacter g_Pseudomonas	g_Bifidobacterium g_Orchrobactrum g_Rheinheimera g_Escherichia-Shigella g_Pseudomonas	g_Bifidobacterium g_Streptococcus g_Rheinheimera g_Escherichia-Shigella g_Pseudomonas	Day 15 onwards; mature milk stage (BM) (n=11)	g_Bifidobacterium g_Staphylococcus g_Lactobacillus g_Streptococcus g_Escherichia-Shigella g_Acinetobacter g_Pseudomonas	g_Bifidobacterium g_Rheinheimera g_Escherichia-Shigella g_Pseudomonas	g_Bifidobacterium g_Staphylococcus g_Rheinheimera g_Pseudomonas	N/A
					Infant stool	sIgA		Neonates (n=11)	3	Day 1-7 after delivery; colostrum stage (IC) (n=11)	g_Bifidobacterium g_Staphylococcus g_Lactobacillus g_Streptococcus f_Enterobacteriaceae g_Escherichia-Shigella	g_Bifidobacterium g_Streptococcus g_Escherichia-Shigella g_Pseudomonas	g_Bifidobacterium g_Streptococcus g_Escherichia-Shigella g_Pseudomonas	Day 8-14 after delivery; transitional milk stage (IT) (n=11)	g_Bifidobacterium g_Bacteroides g_Parabacteroides g_Staphylococcus g_Lactobacillus g_Streptococcus g_Escherichia-Shigella	g_Bifidobacterium g_Escherichia-Shigella g_Pseudomonas	g_Bifidobacterium g_Bacteroides g_Rheinheimera g_Escherichia-Shigella g_Pseudomonas	Day 15 onwards; mature milk stage (IM) (n=11)	g_Bifidobacterium g_Bacteroides g_Parabacteroides g_Lactobacillus g_Streptococcus g_Veillonella g_Escherichia-Shigella	g_Bifidobacterium g_Escherichia-Shigella g_Pseudomonas	g_Bifidobacterium g_Rheinheimera g_Escherichia-Shigella g_Pseudomonas
					Maternal stool	sIgA		Mothers (n=11)	1	Day 15 onwards; mature milk stage (MF) (n=11)	g_Bifidobacterium g_Bacteroides g_Blautia g_Faecalibacterium g_Escherichia-Shigella	g_Bifidobacterium g_Bacteroides g_Blautia g_Rheinheimera g_Escherichia-Shigella g_Pseudomonas	g_Bifidobacterium g_Bacteroides g_Faecalibacterium g_Rheinheimera g_Pseudomonas	N/A
					Infant stool	sIgA	Determine the composition of total Lactobacillus in infant stool and maternal stool (no sorting) (relative abundance calculated with log10)	Neonates (n=11)	3	Day 1-7 after delivery; colostrum stage (IC) (n=5)	s_Lactobacillus crispatus s_Lactobacillus iners s_Lactobacillus paragasseri s_Lactobacillus rhamnosus	N/A	N/A	Day 8-14 after delivery; transitional milk stage (IT) (n=8)	s_Lactobacillus paragasseri s_Lactobacillus plantarum	N/A	N/A	Day 15 onwards; mature milk stage (IM) (n=5)	s_Lactobacillus paragasseri s_Lactobacillus rhamnosus	N/A	N/A	N/A
					Maternal stool	sIgA		Mothers (n=11)	1	Day 15 onwards; mature milk stage (MF) (n=5)	s_Lactobacillus fermentum s_Lactobacillus mucosae s_Lactobacillus salivarius	N/A	N/A	N/A
Qi et al. 2022	sIgA-coated microbiota in maternal stool, breastmilk and infant stool	None	Transfer of ASVs in vertical transmission	Humans	Maternal stool	sIgA	Determine the species with the most number of sub-dominant (0.01%) ASVs for sIgA-coated microbiota	Mothers (n=19)	1	42 days after delivery	N/A	s_Klebsiella pneumoniae s_Escherichia fergusonii s_Ligilactobacillus salivarius s_Lactobacillus gasseri s_Klebsiella variicola	N/A	N/A
					Breastmilk	sIgA		Mothers (n=19)	1	42 days after delivery	N/A	s_Klebsiella variicola s_Bifidobacterium catenulatum s_Faecalibacterium prausnitzii s_Bifidobacterium longum	N/A
					Infant stool	sIgA		Infants (n=19)	1	42 days after delivery	N/A	s_Enterococcus hirae	N/A
					Maternal stool	sIgA	Determine the sIgA-coated microbiota enriched in each sample type among top 30 species (significant according to Kruskal-Wallis tests on relative abundance between sample types)	Mothers (n=19)	1	42 days after delivery	s_Blautia wexlerae s_Faecalibacterium prausnitzii s_Phocaeicola vulgatus s_Blautia glucerasea s_[Eubacterium] rectale s_Blautia luti s_Fusicatenibacter saccharivorans s_Collinsella aerofaciens s_Dorea longicatena s_Mediterraneibacter faecis s_Gemmiger formicilis	s_Escherichia fergusonii s_Streptococcus salivarius s_Bifidobacterium adolescentis s_Staphylococcus hominis s_Faecalibacterium prausnitzii s_Blautia wexlerae	N/A	N/A
					Breastmilk	sIgA		Mothers (n=19)	1	42 days after delivery	s_Staphylococcus capitis s_Enterococcus faecalis s_Burkholderia cepacia s_Staphylococcus hominis s_Acinetobacter junii s_Staphylococcus haemolyticus s_Achromobacter marplatensis	s_Staphylococcus capitits s_Streptococcus oralis	N/A
					Infant stool	sIgA		Infants (n=19)	1	42 days after delivery	s_Bifidobacterium longum	s_Enterococcus hirae s_Enterococcus faecalis s_Enterococcus faecium	N/A
					Maternal stool	sIgA	Determine the core species in the sIgA-coated microbiota	Mothers (n=19)	1	42 days after delivery	s_Faecalibacterium prausnitzii s_Blautia wexlerae s_Eubacterium rectale s_Escherichia fergusonii s_Mediterraneibacter faecis s_Blautia luti s_Fusicatenibacter saccharivorans s_Dorea longicatena	s_Enterococcus hirae	N/A	N/A
					Breastmilk	sIgA		Mothers (n=19)	1	42 days after delivery	s_Staphylococcus capitis s_Escherichia fergusonii s_Streptococcus salivarius s_Acinetobacter junii	s_Enterococcus faecalis	N/A
					Infant stool	sIgA		Infants (n=19)	1	42 days after delivery	s_Streptococcus salivarius s_Bifidobacterium longum s_Escherichia fergusonii	s_Enterococcus faecalis s_Enterococcus hirae	N/A

## Sheet: Table S6_Vertical transmission
Supplementary Table S6. Bacteria that were transferred from maternal to infant samples as a measure of vertical transmission in Qi et al. 2022.
Study	Antibody	Analysis	Source sample	Receiver sample	Bacteria transmitted (overall)	Bacteria transmitted (coated)
Qi et al. 2022	sIgA	Weighted transfer ratio (WTR) A univariate Fisher's exact test was used to compare the presence/absence of ASVs between sample pairs of maternal gut/breast milk, maternal gut/infant gut, and breast milk/infant gut. Only ASVs that showed presence/absence in both the source and receiving sample types were included in the analysis. An odds ratio for transfer was calculated using a one-sided p value …	Maternal stool	Breastmilk	Bifidobacterium dentium	Bifidobacterium longum
				Infant stool	Staphylococcus hominis Fusicantenibacter saccharivorans Faecalibacterium prausnitzii	Ligilactobacillus salivarius Enterococcus hirae Enterococcus faecalis
			Breastmilk	Infant stool	Lactobacillus gasseri Klebsiella variicola	Lactobacillus gasseri Enterococcus faecium Enterococcus hirae Streptococcus salivarius Escherichia fergusonii Ligilactobacillus salivarius Enterococcus faecalis
			Maternal stool (sIgA-coated)	Breastmilk	N/A	Escherichia fergusonii Streptococcus salivarius Enterococcus hirae Enterococcus faecalis Bifidobacterium adolescentis Klebsiella pneumoniae Bifidobacterium longum
				Infant stool	N/A	Enterobacter cloacae Weisella confusa
		Shared strains based on shotgun-sequencing reads of sIgA-coated microbiota in 3 mother-infant pairs. A database of 1071 potentially vertically transmitted strains from the WTR result was used.	Breastmilk	Infant stool	N/A	Bifidobacterium longum subsp. infantis BT1 (all 3 mother-infant pairs) Bifidobacterium longum subsp. infantis JCM 11347 (2 mother-infant pairs) Lactobacillus gasseri HL75 (1 mother-infant pair)

## Sheet: Table S7_overall vs sorted
Supplementary Table S7. Consolidated unsorted and sorted taxa according to sample type in each study.
Study	Infant stool (n=5)		Maternal stool (n=2)		Breastmilk (n=3)		Mice (n=1)
	Overall (unsorted)	Sorted (Ig+ and Ig- combined)	Overall (unsorted)	Sorted (Ig+ and Ig- combined)	Overall (unsorted)	Sorted (Ig+ and Ig- combined)	*Input (unsorted)	Sorted (Ig+ and Ig- combined)
Gopalakrishna et al. 2019 (overall microbiota based on LDA analysis)	f_Lachnospiraceae	Increased relative abundance of anaerobes: o_Clostridiales o_Bifidobacteriales Decreased relative abundance of: f_Enterobacteriaceae	N/A		N/A		N/A
Janzon et al. 2019 (linear mixed models)	p_Proteobacteria p_Firmicutes p_Bacteroidetes p_Verrucomicrobia c_Gammaproteobacteria c_Erysipelotrichia c_Bacilli c_Clostridia g_Bacteroides g_Akkermansia g_Actinomyces g_Citrobacter g_Lactobacillus g_Enterococcus f_Peptostreptococcaceae g_Veillonella g_Clostridium g_SMB53 g_Faecalibacterium g_Oscillospira g_Ruminococcus g_Coprococcus g_Dorea	p_Actinobacteria c_Coriobacteriia c_Actinobacteria c_Alphaproteobacteria g_Eggerthella g_Collinsella g_Bifidobacterium g_Pseudomonas f_Caulobacteriaceae g_Agrobacterium g_Rhodoplanes g_Parvibaculum g_Coprobacillus f_Mogibacteriaceae	N/A		N/A		N/A
Sánchez-Salguero et al. 2021 (Infant stool: overall microbiota and LEfSe analysis; Breastmilk: relative abundance of predominant taxa)	g_Caulobacter f_Caulobacteraceae g_Phenylobacterium g_Brevundimonas g_Sanguibacter	IgA2+: g_Actinomyces g_Streptomyces f_Bartonellaceae g_Corynebacterium f_Beijerinckiaceae g_Kaistobacter g_Devosia f_Erythrobacteraceae g_Sphingomonas g_Chryseobacterium g_Methylobacterium g_Bradyrhizobium f_Phyllobacteriaceae f_Streptomycetaceae g_Microbacterium f_Aurantimonadaceae g_Paracoccus g_Pseudomonas g_Bifidobacterium	N/A		g_Clostridium g_Streptococcus g_Pseudomonas g_Bacteroides g_Bifidobacterium g_Kaistobacter f_Rhizobiaceae g_Corynebacterium g_Rhodococcus	IgA2+: g_Bacteroides g_Bifidobacterium g_Lactobacillus	N/A
Ding et al. 2022 (relative abundance of genera > 0.01% and calculated with log10)	g_Bifidobacterium g_Staphylococcus g_Lactobacillus g_Streptococcus f_Enterobacteriaceae g_Escherichia-Shigella g_Bacteroides g_Parabacteroides g_Veillonella	g_Bifidobacterium g_Streptococcus g_Escherichia-Shigella g_Pseudomonas g_Bacteroides g_Rheinheimera	g_Bifidobacterium g_Bacteroides g_Blautia g_Faecalibacterium g_Escherichia-Shigella	g_Bifidobacterium g_Bacteroides g_Blautia g_Rheinheimera g_Escherichia-Shigella g_Pseudomonas g_Faecalibacterium	g_Bifidobacterium g_Staphylococcus g_Lactobacillus g_Streptococcus g_Escherichia-Shigella g_Pseudomonas	g_Bifidobacterium g_Rheinheimera g_Escherichia-Shigella g_Pseudomonas g_Stenotrophomonas	N/A
Qi et al. 2022 (significant according to Kruskal-Wallis tests on relative abundance between sample types)	s_Bifidobacterium longum	s_Enterococcus hirae s_Enterococcus faecalis s_Enterococcus faecium	s_Blautia wexlerae s_Faecalibacterium prausnitzii s_Phocaeicola vulgatus s_Blautia glucerasea s_[Eubacterium] rectale s_Blautia luti s_Fusicatenibacter saccharivorans s_Collinsella aerofaciens s_Dorea longicatena s_Mediterraneibacter faecis s_Gemmiger formicilis	s_Escherichia fergusonii s_Streptococcus salivarius s_Bifidobacterium adolescentis s_Staphylococcus hominis s_Faecalibacterium prausnitzii s_Blautia wexlerae	s_Staphylococcus capitis s_Enterococcus faecalis s_Burkholderia cepacia s_Staphylococcus hominis s_Acinetobacter junii s_Staphylococcus haemolyticus s_Achromobacter marplatensis	s_Staphylococcus capitis s_Streptococcus oralis	N/A

## Sheet: Table S8_sample types consolida
Supplementary Table S8. Consolidated Ig responses to microbiota in each sample type according to study. Kau et al. 2015 and Planer et al. 2016 were in humanised mice.
	Infant stool (n=8)		Maternal stool (n=3)		Breastmilk (n=3)		Mice (n=4)
Study	Ig+	Ig-	Ig+	Ig-	Ig+	Ig-	Ig+	Ig-
Kau et al. 2015 (IgA index and paired Wilcoxon test)	f_Enterobacteriaceae f_Lachnospiraceae f_Erysipelotrichaceae f_Veillonellaceae	f_Lactobacillaceae f_Prevotellaceae			N/A		f_Rikenellaceae f_Verrucomicrobiaceae	f_Sphinogomonadaceae f_Lachnospiraceae f_Paenibacillaceae
Planer et al. 2016 (IgA index, Wilcoxon signed rank test)	s_Akkermansia municiphila s_Ruminococcus torques s_Clostridium nexile s_Clostridium spiroforme s_Bifidobacterium bifidum s_Ruminococcus gnavus	g_Other Roseburia s_Roseburia intestinalis s_Bifidobacterium longum s_Streptococcus thermophilus s_Bacteroides vulgatus o_Other Clostridiales s_Peptoclostridium difficile s_Clostridium bolteae s_Clostridium clostridioforme s_Ruminococcus torques s_Clostridium innocuum o_Other Clostridiales s_Blautia faecis s_Ruminococcus sp id8 s_Clostridium sp ss2 1 s_Ruminococcus sp ce2	s_Akkermansia municiphila s_Ruminococcus torques s_Clostridium spiroforme s_Escherichia coli s_Bifidobacterium bifidum s_Ruminococcus gnavus	s_Roseburia intestinalis s_Streptococcus thermophilus o_Other Clostridiales s_Clostridium clostridioforme s_Blautia faecis s_Clostridium sp ss2 1 s_Bacteroides vulgatus s_Peptoclostridium difficile	N/A		s_Ruminococcus gnavus s_Clostridium nexile s_Escherichia coli s_Peptoclostridium difficile s_Ruminococcus torques s_Akkermansia municiphila s_Eubacterium cylindroides	o_Other Clostridiales s_Clostridium innocuum s_Ruminococcus sp id8 s_Bifidobacterium longum s_Clostridium bolteae s_Clostridium innocuum s_Ruminococcus gravnus s_Bacteroides vulgatus s_Clostridium clostridioforme s_Blautia faecis
Dzidic et al. 2017 (>1% of the total; relative abundance)	f_Others f_Bacteroidaceae f_Staphylococcaceae f_Propionibacteriaceae f_Streptococcaceae	f_Others f_Staphylococcaceae f_Propionibacteriaceae f_Streptococcaceae	N/A		N/A		N/A
Janzon et al. 2019 (relative abundance)	IgAM+ (Q1), IgAMG+ (Q2), IgG+ (Q4): p_Actinobacteria p_Firmicutes f_Bifidobacteriaceae	Ig- (Q3): p_Actinobacteria p_Firmicutes f_Bifidobacteriaceae f_Lachnospiraceae	N/A		N/A		N/A
Sánchez-Salguero et al. 2021 (Infant stool: overall microbiota and LEfSe analysis; Breastmilk: relative abundance or LEfSe analysis of most representative genera in colostrum by IgA1 and IgA2, LDA score cutoff of 2.0)	IgA2+: g_Actinomyces g_Streptomyces f_Bartonellaceae g_Corynebacterium f_Beijerinckiaceae g_Kaistobacter g_Devosia f_Erythrobacteraceae g_Sphingomonas g_Chryseobacterium g_Methylobacterium g_Bradyrhizobium f_Phyllobacteriaceae f_Streptomycetaceae g_Microbacterium f_Aurantimonadaceae g_Paracoccus g_Pseudomonas g_Bifidobacterium	N/A	N/A		IgA1+: g_Clostridium g_Staphylococcus g_Streptococcus g_Pseudomonas IgA2+: g_Bacteroides g_Bifidobacterium g_Lactobacillus	N/A	N/A
Ding et al. 2022 (relative abundance of genera > 0.01% and calculated with log10)	g_Bifidobacterium g_Streptococcus g_Escherichia-Shigella g_Pseudomonas	g_Bifidobacterium g_Streptococcus g_Escherichia-Shigella g_Pseudomonas	g_Bifidobacterium g_Bacteroides g_Blautia g_Rheinheimera g_Escherichia-Shigella g_Pseudomonas	g_Bifidobacterium g_Bacteroides g_Faecalibacterium g_Rheinheimera g_Pseudomonas	g_Bifidobacterium g_Rheinheimera g_Escherichia-Shigella g_Pseudomonas g_Stenotrophomonas	g_Rheinheimera g_Pseudomonas g_Stenotrophomonas	N/A
Qi et al. 2022 (significant according to Kruskal-Wallis tests on relative abundance between sample types)	s_Enterococcus hirae s_Enterococcus faecalis s_Enterococcus faecium	N/A	s_Escherichia fergusonii s_Streptococcus salivarius s_Bifidobacterium adolescentis s_Staphylococcus hominis s_Faecalibacterium prausnitzii s_Blautia wexlerae	N/A	s_Staphylococcus capitits s_Streptococcus oralis	N/A	N/A

## Sheet: Table S9_time consolidated
Supplementary Table S9. Complete consolidated Ig responses to microbiota according to timepoint in each study. Cells of taxa highlighted in dark green indicate additional studies that did not specifically look at changes with time.
Infant stool				Maternal stool				Breastmilk
Study (n=6)	Timepoint	Ig+	Ig-	Study (n=3)	Timepoint	Ig+	Ig-	Study (n=3)	Timepoint	Ig+	Ig-
Planer et al. 2016	1 month	NS	s_Clostridium bolteae	Planer et al. 2016	Peripartum period	s_Akkermansia municiphila s_Ruminococcus torques s_Clostridium spiroforme s_Escherichia coli	s_Roseburia intestinalis s_Streptococcus thermophilus o_Other Clostridiales s_Clostridium clostridioforme	Ding et al. 2022	Week 1 (colostrum)	g_Bifidobacterium g_Rheinheimera g_Escherichia-Shigella g_Pseudomonas g_Stenotrophomonas	g_Rheinheimera g_Pseudomonas g_Stenotrophomonas
	3 months	s_Ruminococcus gnavnus	s_Bifidobacterium longum s_Peptoclostridium difficile s_Clostridium innocuum		6 months after birth	s_Akkermansia municiphila s_Ruminococcus torques s_Clostridium spiroforme s_Bifidobacterium bifidum s_Ruminococcus gnavus s_Escherichia coli	s_Streptococcus thermophilus o_Other Clostridiales s_Clostridium clostridioforme s_Blautia faecis s_Clostridium sp ss2 1		Week 2 (transitional)	g_Bifidobacterium g_Orchrobactrum g_Rheinheimera g_Escherichia-Shigella g_Pseudomonas	g_Bifidobacterium g_Streptococcus g_Rheinheimera g_Escherichia-Shigella g_Pseudomonas
	6 months	s_Akkermansia municiphila s_Ruminococcus torques s_Clostridium nexile s_Clostridium spiroforme s_Bifidobacterium bifidum s_Ruminococcus gnavnus	s_Bifidobacterium longum s_Peptoclostridium difficile o_Other Clostridiales		≥12 months after birth	s_Ruminococcus torques	s_Streptococcus thermophilus s_Bacteroides vulgatus s_Peptoclostridium difficile s_Clostridium clostridioforme o_Other Clostridiales s_Blautia faecis		After week 3 (mature)	g_Bifidobacterium g_Rheinheimera g_Escherichia-Shigella g_Pseudomonas	g_Bifidobacterium g_Staphylococcus g_Rheinheimera g_Pseudomonas
	9 months	s_Akkermansia municiphila s_Ruminococcus torques s_Clostridium nexile s_Clostridium spiroforme s_Ruminococcus gnavnus s_Escherichia coli	s_Bifidobacterium longum s_Peptoclostridium difficile s_Clostridium bolteae s_Ruminococcus torques o_Other Clostridiales s_Ruminococcus sp ce2	Ding et al. 2022	After week 3	g_Bifidobacterium g_Bacteroides g_Blautia g_Rheinheimera g_Escherichia-Shigella g_Pseudomonas	g_Bifidobacterium g_Bacteroides g_Faecalibacterium g_Rheinheimera g_Pseudomonas	Sánchez-Salguero et al. 2021	Within 2h postpartum and before feeding	IgA2+: g_Bifidobacterium g_Lactobacillus g_Bacteroides	N/A
	12 months	s_Akkermansia municiphila s_Ruminococcus torques s_Clostridium nexile s_Clostridium spiroforme s_Bifidobacterium bifidum s_Ruminococcus gnavnus s_Eubacterium cylindroides g_Other Veinonella	g_Other Roseburia s_Streptococcus thermophilus s_Bacteroides vulgatus o_Other Clostridiales s_Clostridium bolteae s_Clostridium clostridioforme s_Ruminococcus torques s_Blautia faecis s_Ruminococcus sp id8 s_Ruminococcus sp ce2	Qi et al. 2022	42 days after delivery	s_Escherichia fergusonii s_Streptococcus salivarius s_Bifidobacterium adolescentis s_Staphylococcus hominis s_Faecalibacterium prausnitzii s_Blautia wexlerae	N/A	Qi et al. 2022	42 days after delivery	s_Staphylococcus capitits s_Streptococcus oralis	N/A
	15 months	s_Akkermansia municiphila s_Ruminococcus torques s_Clostridium nexile s_Clostridium spiroforme s_Bifidobacterium bifidum s_Ruminococcus gnavnus s_Clostrdium glycolicum	s_Bacteroides vulgatus s_Peptoclostridium difficile s_Ruminococcus torques s_Clostridium innocuum s_Ruminococcus sp id8 s_Ruminococcus sp ce2
	18 months	s_Akkermansia municiphila s_Ruminococcus torques s_Clostridium nexile s_Clostridium spiroforme s_Bifidobacterium bifidum s_Escherichia coli	s_Roseburia intestinalis s_Streptococcus thermophilus s_Bacteroides vulgatus o_Other Clostridiales s_Peptoclostridium difficile s_Clostridium bolteae s_Clostridium clostridioforme s_Ruminococcus torques s_Clostridium innocuum s_Blautia faecis s_Ruminococcus sp id8 s_Clostridium sp ss2 1 s_Ruminococcus sp ce2
	21 months	s_Akkermansia municiphila s_Ruminococcus torques s_Clostridium nexile s_Clostridium spiroforme s_Bifidobacterium bifidum s_Ruminococcus gnavnus s_Clostridium glycolicum s_Clostridium bartlettii s_Escherichia coli s_Eubacterium cylindroides	g_Other Roseburia s_Roseburia intestinalis s_Streptococcus thermophilus s_Bacteroides vulgatus o_Other Clostridiales s_Clostridium bolteae s_Clostridium clostridioforme s_Ruminococcus torques s_Blautia faecis s_Ruminococcus sp id8 s_Clostridium sp ss2 1 s_Ruminococcus sp ce2
	24 months	s_Akkermansia municiphila s_Ruminococcus torques s_Clostridium nexile s_Clostridium spiroforme s_Ruminococcus gnavnus s_Clostridium glycolicum s_Clostridium bartlettii s_Eubacterium cylindroides	g_Other Roseburia s_Roseburia intestinalis s_Peptoclostridium difficile s_Clostridium clostridioforme s_Clostridium innocuum o_Other Clostridiales s_Ruminococcus sp id8 s_Clostridium sp ss2 1 s_Ruminococcus sp ce2
Janzon et al. 2019	100 days (3 months)	IgAM+ (Q1), IgAMG+ (Q2), IgG+ (Q4): p_Actinobacteria f_Bifidobacteriaceae	Ig- (Q3): p_Actinobacteria f_Bifidobacteriaceae
	200 days (6.6 months)	IgAM+ (Q1), IgAMG+ (Q2), IgG+ (Q4): p_Actinobacteria f_Bifidobacteriaceae	Ig- (Q3): p_Actinobacteria f_Bifidobacteriaceae
	300 days (10 months)	IgAM+ (Q1), IgAMG+ (Q2), IgG+ (Q4): p_Actinobacteria f_Bifidobacteriaceae	Ig- (Q3): p_Actinobacteria f_Bifidobacteriaceae
	400 days (13.3 months)	IgAM+ (Q1), IgAMG+ (Q2), IgG+ (Q4): p_Actinobacteria p_Firmicutes f_Bifidobacteriaceae	Ig- (Q3): p_Actinobacteria p_Firmicutes f_Bifidobacteriaceae f_Lachnospiraceae
	500 days (16.6 months)	IgAM+ (Q1), IgAMG+ (Q2), IgG+ (Q4): p_Firmicutes f_Bifidobacteriaceae	Ig- (Q3): p_Firmicutes f_Bifidobacteriaceae f_Lachnospiraceae
Ding et al. 2022	Week 1	g_Bifidobacterium g_Streptococcus g_Escherichia-Shigella g_Pseudomonas	g_Bifidobacterium g_Streptococcus g_Escherichia-Shigella g_Pseudomonas
	Week 2	g_Bifidobacterium g_Escherichia-Shigella g_Pseudomonas	g_Bifidobacterium g_Bacteroides g_Rheinheimera g_Escherichia-Shigella g_Pseudomonas
	After week 3	g_Bifidobacterium g_Escherichia-Shigella g_Pseudomonas	g_Bifidobacterium g_Rheinheimera g_Escherichia-Shigella g_Pseudomonas
Dzidic et al. 2017	1 month of age	f_Others f_Bacteroidaceae f_Staphylococcaceae f_Propionibacteriaceae f_Streptococcaceae	f_Others f_Staphylococcaceae f_Propionibacteriaceae f_Streptococcaceae
	12 months of age	f_Others f_Bacteroidaceae f_Ruminococcaceae f_Streptococcaceae f_Lachnospiraceae	f_Others f_Bacteroidaceae f_Ruminococcaceae f_Streptococcaceae f_Lachnospiraceae
Gopalakrishna et al. 2019	Day of life 7-40	N/A	Increased relative abundance of anaerobes: o_Clostridiales o_Bifidobacteriales Decreased relative abundance of: f_Enterobacteriaceae
Sánchez-Salguero et al. 2021	3 days of age	IgA2+: g_Actinomyces g_Streptomyces f_Bartonellaceae g_Corynebacterium f_Beijerinckiaceae g_Kaistobacter g_Devosia f_Erythrobacteraceae g_Sphingomonas g_Chryseobacterium g_Methylobacterium g_Bradyrhizobium f_Phyllobacteriaceae f_Streptomycetaceae g_Microbacterium f_Aurantimonadaceae g_Paracoccus g_Pseudomonas g_Bifidobacterium	N/A

## Sheet: Table S10_time consolidated 2
Supplementary Table S10. Consolidated Ig responses to microbiota according to common timepoints in each study. Cells of taxa highlighted in dark green indicate additional studies that did not specifically look at changes with time.
Infant stool					Maternal stool					Breastmilk
Timepoint (general)	Study	Study timepoint	Ig+	Ig-	Timepoint (general)	Study	Study timepoint	Ig+	Ig-	Timepoint (general)	Study	Study timepoint	Ig+	Ig-
1 week (n=2)	Sánchez-Salguero et al. 2021 (overall microbiota and LEfSe analysis)	3 days of age	IgA2+: g_Actinomyces g_Streptomyces f_Bartonellaceae g_Corynebacterium f_Beijerinckiaceae g_Kaistobacter g_Devosia f_Erythrobacteraceae g_Sphingomonas g_Chryseobacterium g_Methylobacterium g_Bradyrhizobium f_Phyllobacteriaceae f_Streptomycetaceae g_Microbacterium f_Aurantimonadaceae g_Paracoccus g_Pseudomonas g_Bifidobacterium	N/A	1 month (n=2)	Ding et al. 2022 (relative abundance of genera > 0.01% and calculated with log10)	After week 3	g_Bifidobacterium g_Bacteroides g_Blautia g_Rheinheimera g_Escherichia-Shigella g_Pseudomonas	g_Bifidobacterium g_Bacteroides g_Faecalibacterium g_Rheinheimera g_Pseudomonas	Week 1 (colostrum) (n=2)	Sánchez-Salguero et al. 2021 (overall microbiota and LEfSe analysis)	Within 2h postpartum and before feeding	IgA2+: g_Bifidobacterium g_Lactobacillus g_Bacteroides	N/A
	Ding et al. 2022 (relative abundance of genera > 0.01% and calculated with log10)	Week 1	g_Bifidobacterium g_Streptococcus g_Escherichia-Shigella g_Pseudomonas	g_Bifidobacterium g_Streptococcus g_Escherichia-Shigella g_Pseudomonas		Qi et al. 2022 (significant according to Kruskal-Wallis tests on relative abundance between sample types)	42 days after delivery	s_Escherichia fergusonii s_Streptococcus salivarius s_Bifidobacterium adolescentis s_Staphylococcus hominis s_Faecalibacterium prausnitzii s_Blautia wexlerae	N/A		Ding et al. 2022 (relative abundance of genera > 0.01% and calculated with log10)	Week 1 (colostrum)	g_Bifidobacterium g_Rheinheimera g_Escherichia-Shigella g_Pseudomonas g_Stenotrophomonas	g_Rheinheimera g_Pseudomonas g_Stenotrophomonas
1 month (n=4)	Planer et al. 2016 (IgA index, Wilcoxon signed rank test)	1 month	NS	s_Clostridium bolteae						1 month (mature milk) (n=2)	Ding et al. 2022 (relative abundance of genera > 0.01% and calculated with log10)	After week 3 (mature)	g_Bifidobacterium g_Rheinheimera g_Escherichia-Shigella g_Pseudomonas	g_Bifidobacterium g_Staphylococcus g_Rheinheimera g_Pseudomonas
	Ding et al. 2022 (relative abundance of genera > 0.01% and calculated with log10)	After week 3	g_Bifidobacterium g_Escherichia-Shigella g_Pseudomonas	g_Bifidobacterium g_Rheinheimera g_Escherichia-Shigella g_Pseudomonas							Qi et al. 2022 (significant according to Kruskal-Wallis tests on relative abundance between sample types)	42 days after delivery	s_Staphylococcus capitits s_Streptococcus oralis	N/A
	Dzidic et al. 2017 (>1% of the total; relative abundance)	1 month of age	f_Others f_Bacteroidaceae f_Staphylococcaceae f_Propionibacteriaceae f_Streptococcaceae	f_Others f_Staphylococcaceae f_Propionibacteriaceae f_Streptococcaceae
	Gopalakrishna et al. 2019 (overall microbiota and LDA analysis)	Day of life 7-40	N/A	Increased relative abundance of anaerobes: o_Clostridiales o_Bifidobacteriales Decreased relative abundance of: f_Enterobacteriaceae
12 months (n=3)	Planer et al. 2016 (IgA index, Wilcoxon signed rank test)	12 months	s_Akkermansia municiphila s_Ruminococcus torques s_Clostridium nexile s_Clostridium spiroforme s_Bifidobacterium bifidum s_Ruminococcus gnavnus s_Eubacterium cylindroides g_Other Veinonella	g_Other Roseburia s_Streptococcus thermophilus s_Bacteroides vulgatus o_Other Clostridiales s_Clostridium bolteae s_Clostridium clostridioforme s_Ruminococcus torques s_Blautia faecis s_Ruminococcus sp id8 s_Ruminococcus sp ce2
	Janzon et al. 2019 (relative abundance)	400 days (13.3 months)	IgAM+ (Q1), IgAMG+ (Q2), IgG+ (Q4): p_Actinobacteria p_Firmicutes f_Bifidobacteriaceae	Ig- (Q3): p_Actinobacteria p_Firmicutes f_Bifidobacteriaceae f_Lachnospiraceae
	Dzidic et al. 2017 (>1% of the total; relative abundance)	12 months of age	f_Others f_Bacteroidaceae f_Ruminococcaceae f_Streptococcaceae f_Lachnospiraceae	f_Others f_Bacteroidaceae f_Ruminococcaceae f_Streptococcaceae f_Lachnospiraceae
16 months (n=2)	Planer et al. 2016 (IgA index, Wilcoxon signed rank test)	18 months	s_Akkermansia municiphila s_Ruminococcus torques s_Clostridium nexile s_Clostridium spiroforme s_Bifidobacterium bifidum s_Escherichia coli	s_Roseburia intestinalis s_Streptococcus thermophilus s_Bacteroides vulgatus o_Other Clostridiales s_Peptoclostridium difficile s_Clostridium bolteae s_Clostridium clostridioforme s_Ruminococcus torques s_Clostridium innocuum s_Blautia faecis s_Ruminococcus sp id8 s_Clostridium sp ss2 1 s_Ruminococcus sp ce2
	Janzon et al. 2019 (relative abundance)	500 days (16.6 months)	IgAM+ (Q1), IgAMG+ (Q2), IgG+ (Q4): p_Firmicutes f_Bifidobacteriaceae	Ig- (Q3): p_Firmicutes f_Bifidobacteriaceae f_Lachnospiraceae
